# Supplementary material for: A High-Performance Self-Supporting Electrochemical Biosensor to Detect Aflatoxin B1
Source: Biosensors (Basel). 2022 Oct 20;12(10):897. doi: 10.3390/bios12100897 (PMC9599888; doi:10.3390/bios12100897)
Supplement: Supplementary file 1 [file biosensors-12-00897-s001.zip]

Archive with 1 entries (1 files):
- biosensors-1933246-supplementary.pdf
